# Supplementary material for: Functional Fermented Milk with Fruit Pulp Modulates the In Vitro Intestinal Microbiota
Source: Foods. 2022 Dec 19;11(24):4113. doi: 10.3390/foods11244113 (PMC9778618; doi:10.3390/foods11244113)
Supplement: Supplementary file 1 [file foods-11-04113-s001.zip]

Archive with 1 entries (1 files):
- foods-2063008-supplementary.pdf
